# Supplementary material for: HOPE-SIM, a cryo-structured illumination fluorescence microscopy system for accurately targeted cryo-electron tomography
Source: Commun Biol. 2023 Apr 29;6:474. doi: 10.1038/s42003-023-04850-x (PMC10148829; doi:10.1038/s42003-023-04850-x)
Supplement: Supplementary file 4 — Supplementary Data 1-9 [file 42003_2023_4850_MOESM4_ESM.zip]

Archive with 80 entries (75 files):
- Supplementary Data 5/
- __MACOSX/._Supplementary Data 5
- Supplementary Data 5/raw-cryoFIB-micrograph-Fig.3j.tif
- __MACOSX/Supplementary Data 5/._raw-cryoFIB-micrograph-Fig.3j.tif
- Supplementary Data 5/.DS_Store
- __MACOSX/Supplementary Data 5/._.DS_Store
- Supplementary Data 5/raw-cryoFIB-micrograph-Fig.3g.bmp
- __MACOSX/Supplementary Data 5/._raw-cryoFIB-micrograph-Fig.3g.bmp
- Supplementary Data 5/raw-cryoFIB-micrograph-Fig.3h.bmp
- __MACOSX/Supplementary Data 5/._raw-cryoFIB-micrograph-Fig.3h.bmp
- Supplementary Data 6/
- __MACOSX/._Supplementary Data 6
- Supplementary Data 6/.DS_Store
- __MACOSX/Supplementary Data 6/._.DS_Store
- Supplementary Data 6/raw-cryoSEM-micrograph-Fig.4f.tif
- __MACOSX/Supplementary Data 6/._raw-cryoSEM-micrograph-Fig.4f.tif
- Supplementary Data 6/raw-cryoFIB-micrograph-Fig.4d.bmp
- __MACOSX/Supplementary Data 6/._raw-cryoFIB-micrograph-Fig.4d.bmp
- Supplementary Data 6/raw-cryoFIB-micrograph-Fig.4e.tif
- __MACOSX/Supplementary Data 6/._raw-cryoFIB-micrograph-Fig.4e.tif
- Supplementary Data 6/raw-cryoEM-micrograph-Fig.4g.jpg
- __MACOSX/Supplementary Data 6/._raw-cryoEM-micrograph-Fig.4g.jpg
- Supplementary Data 7/
- __MACOSX/._Supplementary Data 7
- Supplementary Data 7/.DS_Store
- __MACOSX/Supplementary Data 7/._.DS_Store
- Supplementary Data 7/raw-cryoEM-image-Fig.5f.tif
- __MACOSX/Supplementary Data 7/._raw-cryoEM-image-Fig.5f.tif
- Supplementary Data 7/raw-cryoFIB-image-Fig.5e.bmp
- __MACOSX/Supplementary Data 7/._raw-cryoFIB-image-Fig.5e.bmp
- Supplementary Data 7/raw-cryoFIB-image-Fig.5d.bmp
- __MACOSX/Supplementary Data 7/._raw-cryoFIB-image-Fig.5d.bmp
- Supplementary Data 8/
- __MACOSX/._Supplementary Data 8
- Supplementary Data 8/raw-cryoEM-micrograph-SFig.4a.jpg
- __MACOSX/Supplementary Data 8/._raw-cryoEM-micrograph-SFig.4a.jpg
- Supplementary Data 8/raw-cryoEM-micrograph-SFig.4b.jpg
- __MACOSX/Supplementary Data 8/._raw-cryoEM-micrograph-SFig.4b.jpg
- Supplementary Data 8/raw-cryoEM-micrograph-SFig.4c.jpg
- __MACOSX/Supplementary Data 8/._raw-cryoEM-micrograph-SFig.4c.jpg
- Supplementary Data 8/raw-cryoEM-micrograph-SFig.4g.jpg
- __MACOSX/Supplementary Data 8/._raw-cryoEM-micrograph-SFig.4g.jpg
- Supplementary Data 8/raw-cryoEM-micrograph-SFig.4f.jpg
- __MACOSX/Supplementary Data 8/._raw-cryoEM-micrograph-SFig.4f.jpg
- Supplementary Data 8/raw-cryoEM-micrograph-SFig.4d.jpg
- __MACOSX/Supplementary Data 8/._raw-cryoEM-micrograph-SFig.4d.jpg
- Supplementary Data 8/raw-cryoEM-micrograph-SFig.4e.jpg
- __MACOSX/Supplementary Data 8/._raw-cryoEM-micrograph-SFig.4e.jpg
- Supplementary Data 8/raw-cryoEM-micrograph-SFig.4h.jpg
- __MACOSX/Supplementary Data 8/._raw-cryoEM-micrograph-SFig.4h.jpg
- Supplementary Data 9/
- __MACOSX/._Supplementary Data 9
- Supplementary Data 9/8.jpg
- __MACOSX/Supplementary Data 9/._8.jpg
- Supplementary Data 9/9.jpg
- __MACOSX/Supplementary Data 9/._9.jpg
- Supplementary Data 9/12.jpg
- __MACOSX/Supplementary Data 9/._12.jpg
- Supplementary Data 9/13.jpg
- __MACOSX/Supplementary Data 9/._13.jpg
- Supplementary Data 9/11.jpg
- __MACOSX/Supplementary Data 9/._11.jpg
- Supplementary Data 9/10.jpg
- __MACOSX/Supplementary Data 9/._10.jpg
- Supplementary Data 9/4.jpg
- __MACOSX/Supplementary Data 9/._4.jpg
- Supplementary Data 9/5.jpg
- __MACOSX/Supplementary Data 9/._5.jpg
- Supplementary Data 9/7.jpg
- __MACOSX/Supplementary Data 9/._7.jpg
- Supplementary Data 9/6.jpg
- __MACOSX/Supplementary Data 9/._6.jpg
- Supplementary Data 9/2.jpg
- __MACOSX/Supplementary Data 9/._2.jpg
- Supplementary Data 9/3.jpg
- __MACOSX/Supplementary Data 9/._3.jpg
- Supplementary Data 9/1.jpg
- __MACOSX/Supplementary Data 9/._1.jpg
- Supplementary Data1-4.xlsx
- __MACOSX/._Supplementary Data1-4.xlsx
