# Supplementary material for: HOPE-SIM, a cryo-structured illumination fluorescence microscopy system for accurately targeted cryo-electron tomography
Source: Commun Biol. 2023 Apr 29;6:474. doi: 10.1038/s42003-023-04850-x (PMC10148829; doi:10.1038/s42003-023-04850-x)
Supplement: Supplementary file 4 — Supplementary Data 1-9 [file 42003_2023_4850_MOESM4_ESM.zip › Supplementary Data1-4.xlsx]

## Sheet: Supplementary Data 1
Source data of transmission loss measurement in Supplementary Figure 4.
	Reference image	Image @ 1 hr in HOPE-SIM stage	Deviation	Percentage	Normalization of image @ 1 hr in HOPE-SIM stage	Transmission loss measurement ( ( Iice(Ref)-Iice(1hr) )/ Iice(Ref))		Reference image	Image @ 8 hr in HOPE-SIM stage	Deviation	Percentage	Normalization of image @ 8 hr in HOPE-SIM stage	Transmission loss measurement ( ( Iice(Ref)-Iice(8hr) )/ Iice(Ref))
hole	2389	2352	37	0.0154877	2388.43	0	hole	3279	3314	-35	-0.010674	3278.63	0
Ice1(Ice4)	2355	2311	44		2346.79	0.00348537	Ice4	3073	3038	35		3005.57	0.0219419
Ice2(Ice5)	2275	2222	53		2256.41	0.00816986	Ice5	2926	2934	-8		2902.68	0.00796906
Ice3(Ice6)	2271	2221	50		2255.4	0.00687007	Ice6	2914	2918	-4		2886.85	0.00931595
					Averge	0.0061751						Averge	0.0130757
					Standard Deviation	0.00241834						Standard Deviation	0.0077079

## Sheet: Supplementary Data 2
Source data of deviations (nm) of register beads in Fig 3e.
Fiducial marker	Deviation (nm)
1	79.2138
2	129.443
3	78.6589
4	70.3453
5	53.4162
6	238.445
7	107.895
8	38.557
9	34.5496
Root Mean Square Deviation	109.644

## Sheet: Supplementary Data 3
Source data of measured diameters (nm) of milled beads in Fig. 3k-l.
Mill bead	Diameter (nm) of milled bead
1	801.5
2	928.6
3	966.8
4	636.1
5	1018
6	963.4
7	899.4
8	901.3
9	963.4
10	971.7
11	941
Average	908.291
Standard Deviation	106.14

## Sheet: Supplementary Data 4
Source data of measured diameters (nm) of beads in Supplementary Fig. 7.
Bead	Diameter (nm) of bead
1	969.09
2	989.65
3	1058.49
4	1010.05
5	965.96
6	1010.8
7	1038.32
8	965.18
9	1010.8
10	964.92
11	964.92
12	989.65
13	1012.04
14	987.62
15	1032.48
16	965.96
17	1077.35
18	1033.22
19	989.65
20	1032.48
21	1033.22
22	987.62
23	987.62
24	1010.8
25	965.18
26	942.75
27	1010.8
28	1032.48
29	1032.24
30	965.18
31	965.96
32	1009.8
33	1009.8
34	1032.48
35	987.36
36	1056.83
37	1054.92
38	987.36
39	1054.92
40	987.62
41	987.36
42	1009.8
43	1009.8
44	1032.24
45	964.92
46	987.62
47	965.18
48	1010.8
49	996.5
50	959.43
51	943.55
52	1033.22
53	1010.8
54	1010.05
55	1010.8
56	967.27
57	989.65
58	1101.62
59	974.27
60	943.55
61	942.48
62	1009.8
63	967.27
64	967.27
65	964.92
66	942.75
67	944.88
68	944.88
69	991.43
70	974.27
71	1012.04
72	1033.22
73	1010.8
74	988.38
75	964.92
76	1010.05
77	987.36
78	965.18
79	964.92
80	987.62
81	987.62
82	1032.48
83	987.36
84	1010.8
85	1036.14
86	987.36
87	967.27
88	942.48
89	1036.14
90	942.75
91	1033.22
92	988.38
93	1009.8
94	1032.24
95	1016.01
96	1032.24
97	965.18
98	1012.04
99	987.36
100	1032.24
101	1013.78
102	1012.04
103	993.72
104	991.43
105	996.5
106	987.62
107	989.65
108	1013.78
109	964.92
110	969.09
111	1032.48
112	965.96
113	987.62
114	971.42
115	988.38
116	1010.8
117	955.48
118	1009.8
119	1032.24
120	991.43
Average	996.531
Standard Deviation	31.5138
